# Supplementary material for: Comparison of the Effect of Phospholipid Extracts from Salmon and Silver Carp Heads on High-Fat-Diet-Induced Metabolic Syndrome in C57BL/6J Mice
Source: Mar Drugs. 2023 Jul 19;21(7):409. doi: 10.3390/md21070409 (PMC10381321; doi:10.3390/md21070409)
Supplement: Supplementary file 1 [file marinedrugs-21-00409-s001.zip]

Archive with 1 entries (1 files):
- marinedrugs-2487390-supplementary.pdf
